# Supplementary material for: A Systematic Review and Meta-Analysis on the Effectiveness of Interventions in Reducing Missed Opportunities for Vaccination Among Children Under Age Five
Source: Vaccines (Basel). 2026 Jun 4;14(6):505. doi: 10.3390/vaccines14060505 (PMC13307740; doi:10.3390/vaccines14060505)
Supplement: Supplementary file 1 [file vaccines-14-00505-s001.zip]

Archive with 1 entries (1 files):
- vaccines-4315608-supplementary.pdf
